# Supplementary material for: ﻿Invalid lectotypification for Synodontisvictoriae Boulenger, 1906 (Siluriformes, Mochokidae) by Poll (1971), and the designation of a new lectotype
Source: Zookeys. 2023 Oct 27;1183:65–72. doi: 10.3897/zookeys.1183.111868 (PMC10836419; doi:10.3897/zookeys.1183.111868)
Supplement: XML Treatment for Synodontis victoriae [file zookeys.1183.111868-treatment1.xml]

<!DOCTYPE tp:taxon-treatment
  PUBLIC "-//TaxonX//DTD Taxonomic Treatment Publishing DTD v0 20100105//EN" "tax-treatment-NSO.dtd">
<tp:taxon-treatment xmlns:tp="http://www.plazi.org/taxpub"><tp:treatment-meta><kwd-group><label>Taxon classification</label><kwd>
              <named-content content-type="kingdom">Animalia</named-content>
            </kwd><kwd>
              <named-content content-type="order">Siluriformes</named-content>
            </kwd><kwd>
              <named-content content-type="family">Mochokidae</named-content>
            </kwd></kwd-group><mixed-citation publication-type="journal"><person-group><name><surname>Englmaier</surname><given-names>Gernot K.</given-names></name><name><surname>Collins</surname><given-names>Rupert A.</given-names></name></person-group><article-title>﻿Invalid lectotypification for <italic><tp:taxon-name><tp:taxon-name-part taxon-name-part-type="genus" reg="Synodontis">Synodontis</tp:taxon-name-part><tp:taxon-name-part taxon-name-part-type="species" reg="victoriae">victoriae</tp:taxon-name-part></tp:taxon-name></italic> Boulenger, 1906 (<tp:taxon-name><tp:taxon-name-part taxon-name-part-type="order">Siluriformes</tp:taxon-name-part></tp:taxon-name>, <tp:taxon-name><tp:taxon-name-part taxon-name-part-type="family">Mochokidae</tp:taxon-name-part></tp:taxon-name>) by Poll (1971), and the designation of a new lectotype</article-title><source>Zookeys</source><day>27</day><month>10</month><year>2023</year><volume>1183</volume><fpage>65</fpage><lpage>72</lpage><pub-id pub-id-type="doi">10.3897/zookeys.1183.111868</pub-id></mixed-citation></tp:treatment-meta><tp:nomenclature><label>﻿</label><tp:taxon-name>
            <object-id xmlns:xlink="http://www.w3.org/1999/xlink" content-type="arpha" xlink:type="simple">74D9F25E-1496-5947-A627-6509E2DC4E9F</object-id>
            <tp:taxon-name-part taxon-name-part-type="genus" reg="Synodontis">Synodontis</tp:taxon-name-part>
            <tp:taxon-name-part taxon-name-part-type="species" reg="victoriae">victoriae</tp:taxon-name-part>
          </tp:taxon-name><tp:taxon-authority>Boulenger, 1906: 438</tp:taxon-authority></tp:nomenclature><tp:treatment-sec sec-type="type material" id="SECID0E3KAC"><title>Type materials.</title><p><bold><italic>Lectotype</italic></bold> (hereby designated): BMNH 1906.5.30.191, Entebbe, 188.2 mm <abbrev xmlns:xlink="http://www.w3.org/1999/xlink" xlink:title="standard length" id="ABBRID0EHLAC" xlink:type="simple">SL</abbrev>, coll. E. Degen.</p><p><bold><italic>Paralectotype</italic></bold>: BMNH 1906.5.30.190, Buganga, 225.0 mm <abbrev xmlns:xlink="http://www.w3.org/1999/xlink" xlink:title="standard length" id="ABBRID0ESLAC" xlink:type="simple">SL</abbrev>, coll. E. Degen.</p></tp:treatment-sec><tp:treatment-sec sec-type="notes" id="SECID0EWLAC"><title>Notes.</title><p>In Figs <xref ref-type="fig" rid="F2">2</xref>–<xref ref-type="fig" rid="F4">4</xref> we provide illustrations and radiographs (axial skeletons) of both the lectotype and paralectotype of <italic><tp:taxon-name><tp:taxon-name-part taxon-name-part-type="genus" reg="Synodontis">S.</tp:taxon-name-part><tp:taxon-name-part taxon-name-part-type="species" reg="victoriae">victoriae</tp:taxon-name-part></tp:taxon-name></italic>; new morphometric and meristic data of the two specimens are given in Table <xref ref-type="table" rid="T1">1</xref>.</p><fig id="F4" position="float" orientation="portrait"><object-id xmlns:xlink="http://www.w3.org/1999/xlink" content-type="doi" xlink:type="simple">10.3897/zookeys.1183.111868.figure4</object-id><object-id xmlns:xlink="http://www.w3.org/1999/xlink" content-type="arpha" xlink:type="simple">62143AE8-1481-57EC-95D7-7CA190AFD66F</object-id><label>Figure 4.</label><caption><p>Axial skeletons in <italic><tp:taxon-name><tp:taxon-name-part taxon-name-part-type="genus" reg="Synodontis">Synodontis</tp:taxon-name-part><tp:taxon-name-part taxon-name-part-type="species" reg="victoriae">victoriae</tp:taxon-name-part></tp:taxon-name></italic><bold>A</bold> BMNH 1906.5.30.191, lectotype <bold>B</bold> BMNH 1906.5.30.190, paralectotype.</p></caption><graphic xmlns:xlink="http://www.w3.org/1999/xlink" xlink:href="zookeys-1183-065_article-111868__-g004.jpg" position="float" orientation="portrait" xlink:type="simple" id="oo_927899.jpg"><uri content-type="original_file" xlink:type="simple">https://binary.pensoft.net/fig/927899</uri></graphic></fig><table-wrap id="T1" position="float" orientation="portrait"><label>Table 1.</label><caption><p>Morphometric measurements and meristic counts for type specimens of <italic><tp:taxon-name><tp:taxon-name-part taxon-name-part-type="genus" reg="Synodontis">Synodontis</tp:taxon-name-part><tp:taxon-name-part taxon-name-part-type="species" reg="victoriae">victoriae</tp:taxon-name-part></tp:taxon-name></italic>. Vertebral counts indicate numbers of total vertebrae: abdominal vertebrae + caudal vertebrae / postanal vertebrae.</p></caption><table id="TID0EYAAE" rules="all"><tbody><tr><th rowspan="1" colspan="1">Character states</th><th rowspan="1" colspan="1"><italic><tp:taxon-name><tp:taxon-name-part taxon-name-part-type="genus" reg="Synodontis">S.</tp:taxon-name-part><tp:taxon-name-part taxon-name-part-type="species" reg="victoriae">victoriae</tp:taxon-name-part></tp:taxon-name></italic> BMNH 1906.5.30.191 lectotype</th><th rowspan="1" colspan="1"><italic><tp:taxon-name><tp:taxon-name-part taxon-name-part-type="genus" reg="Synodontis">S.</tp:taxon-name-part><tp:taxon-name-part taxon-name-part-type="species" reg="victoriae">victoriae</tp:taxon-name-part></tp:taxon-name></italic> BMNH 1906.5.30.190 paralectotype</th></tr><tr><td rowspan="1" colspan="1">Standard length (mm)</td><td rowspan="1" colspan="1">188.2</td><td rowspan="1" colspan="1">225.0</td></tr><tr><td rowspan="1" colspan="1">MORPHOMETRIC DATA</td><td rowspan="1" colspan="1"/><td rowspan="1" colspan="1"/></tr><tr><td rowspan="1" colspan="3">
                    <bold>Percent of standard length</bold>
                  </td></tr><tr><td rowspan="1" colspan="1">Body depth at dorsal fin origin</td><td rowspan="1" colspan="1">23.1</td><td rowspan="1" colspan="1">25.8</td></tr><tr><td rowspan="1" colspan="1">Body depth at anal fin origin</td><td rowspan="1" colspan="1">24.1</td><td rowspan="1" colspan="1">26.1</td></tr><tr><td rowspan="1" colspan="1">Body depth at anal fin insertion</td><td rowspan="1" colspan="1">19.0</td><td rowspan="1" colspan="1">19.4</td></tr><tr><td rowspan="1" colspan="1">Predorsal length</td><td rowspan="1" colspan="1">37.3</td><td rowspan="1" colspan="1">37.4</td></tr><tr><td rowspan="1" colspan="1">Prepectoral length</td><td rowspan="1" colspan="1">26.0</td><td rowspan="1" colspan="1">25.3</td></tr><tr><td rowspan="1" colspan="1">Prepelvic length</td><td rowspan="1" colspan="1">54.0</td><td rowspan="1" colspan="1">54.4</td></tr><tr><td rowspan="1" colspan="1">Preanal length</td><td rowspan="1" colspan="1">72.8</td><td rowspan="1" colspan="1">77.0</td></tr><tr><td rowspan="1" colspan="1">Pectoral–pelvic distance</td><td rowspan="1" colspan="1">32.0</td><td rowspan="1" colspan="1">32.5</td></tr><tr><td rowspan="1" colspan="1">Pelvic–anal distance</td><td rowspan="1" colspan="1">20.8</td><td rowspan="1" colspan="1">22.9</td></tr><tr><td rowspan="1" colspan="1">Caudal-peduncle length</td><td rowspan="1" colspan="1">14.7</td><td rowspan="1" colspan="1">13.8</td></tr><tr><td rowspan="1" colspan="1">Dorsal fin to caudal peduncle</td><td rowspan="1" colspan="1">52.4</td><td rowspan="1" colspan="1">48.7</td></tr><tr><td rowspan="1" colspan="1">Adipose basal length</td><td rowspan="1" colspan="1">27.7</td><td rowspan="1" colspan="1">31.6</td></tr><tr><td rowspan="1" colspan="1">Dorsal-fin depth</td><td rowspan="1" colspan="1">25.5</td><td rowspan="1" colspan="1">23.9</td></tr><tr><td rowspan="1" colspan="1">Anal-fin depth</td><td rowspan="1" colspan="1">19.9</td><td rowspan="1" colspan="1">18.6</td></tr><tr><td rowspan="1" colspan="1">Pectoral-fin length</td><td rowspan="1" colspan="1">24.2</td><td rowspan="1" colspan="1">24.2</td></tr><tr><td rowspan="1" colspan="1">Pelvic-fin length</td><td rowspan="1" colspan="1">14.8</td><td rowspan="1" colspan="1">15.8</td></tr><tr><td rowspan="1" colspan="1">Head length</td><td rowspan="1" colspan="1">27.1</td><td rowspan="1" colspan="1">27.6</td></tr><tr><td rowspan="1" colspan="3">
                    <bold>Percent of head length</bold>
                  </td></tr><tr><td rowspan="1" colspan="1">Head depth at posterior eye margin</td><td rowspan="1" colspan="1">57.3</td><td rowspan="1" colspan="1">59.0</td></tr><tr><td rowspan="1" colspan="1">Head width at posterior eye margin</td><td rowspan="1" colspan="1">70.6</td><td rowspan="1" colspan="1">68.8</td></tr><tr><td rowspan="1" colspan="1">Maximum cranium width</td><td rowspan="1" colspan="1">53.7</td><td rowspan="1" colspan="1">56.6</td></tr><tr><td rowspan="1" colspan="1">Snout length</td><td rowspan="1" colspan="1">43.3</td><td rowspan="1" colspan="1">48.4</td></tr><tr><td rowspan="1" colspan="1">Interorbital width</td><td rowspan="1" colspan="1">42.0</td><td rowspan="1" colspan="1">43.6</td></tr><tr><td rowspan="1" colspan="1">Maxillary-barbel length</td><td rowspan="1" colspan="1">97.6</td><td rowspan="1" colspan="1">100.3</td></tr><tr><td rowspan="1" colspan="1">Outer mandibular-barbel length</td><td rowspan="1" colspan="1">50.4</td><td rowspan="1" colspan="1">49.8</td></tr><tr><td rowspan="1" colspan="1">Inner mandibular-barbel length</td><td rowspan="1" colspan="1">32.7</td><td rowspan="1" colspan="1">28.8</td></tr><tr><td rowspan="1" colspan="1">Humeral-process length</td><td rowspan="1" colspan="1">53.1</td><td rowspan="1" colspan="1">52.6</td></tr><tr><td rowspan="1" colspan="1">Pectoral spine length (unsegmented)</td><td rowspan="1" colspan="1">82.2</td><td rowspan="1" colspan="1">absent</td></tr><tr><td rowspan="1" colspan="1">Dorsal spine length (unsegmented)</td><td rowspan="1" colspan="1">81.2</td><td rowspan="1" colspan="1">absent</td></tr><tr><td rowspan="1" colspan="3">
                    <bold>Percent of snout length</bold>
                  </td></tr><tr><td rowspan="1" colspan="1">Orbit diameter</td><td rowspan="1" colspan="1">45.2</td><td rowspan="1" colspan="1">37.9</td></tr><tr><td rowspan="1" colspan="1">Mouth width</td><td rowspan="1" colspan="1">64.3</td><td rowspan="1" colspan="1">64.8</td></tr><tr><td rowspan="1" colspan="1">Premaxillae width</td><td rowspan="1" colspan="1">44.3</td><td rowspan="1" colspan="1">32.6</td></tr><tr><td rowspan="1" colspan="1">Width of mandibular teeth row</td><td rowspan="1" colspan="1">20.8</td><td rowspan="1" colspan="1">19.9</td></tr><tr><td rowspan="1" colspan="3">
                    <bold>Percent of caudal peduncle length</bold>
                  </td></tr><tr><td rowspan="1" colspan="1">Minimum caudal-peduncle depth</td><td rowspan="1" colspan="1">71.7</td><td rowspan="1" colspan="1">68.2</td></tr><tr><td rowspan="1" colspan="1">Adipose to caudal peduncle</td><td rowspan="1" colspan="1">68.5</td><td rowspan="1" colspan="1">68.8</td></tr><tr><td rowspan="1" colspan="3">
                    <bold>Percent of Dorsal fin to caudal peduncle</bold>
                  </td></tr><tr><td rowspan="1" colspan="1">Dorsal-adipose length</td><td rowspan="1" colspan="1">29.3</td><td rowspan="1" colspan="1">17.3</td></tr><tr><td rowspan="1" colspan="3">MERISTIC DATA</td></tr><tr><td rowspan="1" colspan="1">Dorsal fin rays</td><td rowspan="1" colspan="1">II-7</td><td rowspan="1" colspan="1">II-8</td></tr><tr><td rowspan="1" colspan="1">Anal fin rays</td><td rowspan="1" colspan="1">V-9</td><td rowspan="1" colspan="1">V-9</td></tr><tr><td rowspan="1" colspan="1">Pelvic fin rays</td><td rowspan="1" colspan="1">I-6</td><td rowspan="1" colspan="1">I-6</td></tr><tr><td rowspan="1" colspan="1">Pectoral fin rays</td><td rowspan="1" colspan="1">I-9</td><td rowspan="1" colspan="1">I-9</td></tr><tr><td rowspan="1" colspan="1">Caudal-fin principal rays (upper lobe + lower lobe)</td><td rowspan="1" colspan="1">7+8</td><td rowspan="1" colspan="1">8+8</td></tr><tr><td rowspan="1" colspan="1">Caudal-fin procurrent rays (upper + lower)</td><td rowspan="1" colspan="1">12+14</td><td rowspan="1" colspan="1">13+13</td></tr><tr><td rowspan="1" colspan="1">Mandibular teeth + Primary premaxillary teeth</td><td rowspan="1" colspan="1">18+27</td><td rowspan="1" colspan="1">20+26</td></tr><tr><td rowspan="1" colspan="1">Branches on outer mandibular barbels</td><td rowspan="1" colspan="1">4</td><td rowspan="1" colspan="1">5</td></tr><tr><td rowspan="1" colspan="1">Branches on inner mandibular barbels</td><td rowspan="1" colspan="1">5</td><td rowspan="1" colspan="1">8</td></tr><tr><td rowspan="1" colspan="1">Vertebral counts</td><td rowspan="1" colspan="1">39:18+21/19</td><td rowspan="1" colspan="1">40:17+23/19</td></tr></tbody></table></table-wrap></tp:treatment-sec><tp:treatment-sec><!--Section generated to contain objects referenced in tp:taxon-treatment.--><fig id="F2" position="float" orientation="portrait"><object-id xmlns:xlink="http://www.w3.org/1999/xlink" content-type="doi" xlink:type="simple">10.3897/zookeys.1183.111868.figure2</object-id><object-id xmlns:xlink="http://www.w3.org/1999/xlink" content-type="arpha" xlink:type="simple">5E9E160C-E90B-59F7-A552-0A00A64601AF</object-id><label>Figure 2.</label><caption><p><italic><tp:taxon-name><tp:taxon-name-part taxon-name-part-type="genus" reg="Synodontis">Synodontis</tp:taxon-name-part><tp:taxon-name-part taxon-name-part-type="species" reg="victoriae">victoriae</tp:taxon-name-part></tp:taxon-name></italic> BMNH 1906.5.30.191, lectotype, 188.2 mm <abbrev xmlns:xlink="http://www.w3.org/1999/xlink" xlink:title="standard length" id="ABBRID0EFFAC" xlink:type="simple">SL</abbrev>, Entebbe, Lake Victoria, Uganda. The Trustees of the Natural History Museum, London.</p></caption><graphic xmlns:xlink="http://www.w3.org/1999/xlink" xlink:href="zookeys-1183-065_article-111868__-g002.jpg" position="float" orientation="portrait" xlink:type="simple" id="oo_927897.jpg"><uri content-type="original_file" xlink:type="simple">https://binary.pensoft.net/fig/927897</uri></graphic></fig></tp:treatment-sec></tp:taxon-treatment>
